# Supplementary material for: Inflammatory and Nutritional Indices as Prognostic Markers in Locally Advanced Gastric Cancer Treated with Neoadjuvant FLOT: A Retrospective Multicenter Study
Source: J Clin Med. 2026 Mar 27;15(7):2574. doi: 10.3390/jcm15072574 (PMC13073396; doi:10.3390/jcm15072574)
Supplement: Supplementary file 1 [file jcm-15-02574-s001.zip]

Archive with 1 entries (1 files):
- jcm-4178830-supplementary.pdf
